# Supplementary material for: Ant mosaics in Bornean primary rain forest high canopy depend on spatial scale, time of day, and sampling method
Source: PeerJ. 2018 Jan 30;6:e4231. doi: 10.7717/peerj.4231 (PMC5801898; doi:10.7717/peerj.4231)
Supplement: Appendix S2 [file peerj-06-4231-s002.zip]

Archive with 3 entries (3 files):
- Fogging data.txt
- Baiting data (day).txt
- Baiting data (night).txt
